# Supplementary material for: Risk Factors Affecting Development and Persistence of Preschool Wheezing: Consensus Document of the Emilia-Romagna Asthma (ERA) Study Group
Source: J Clin Med. 2022 Nov 4;11(21):6558. doi: 10.3390/jcm11216558 (PMC9655250; doi:10.3390/jcm11216558)
Supplement: Supplementary file 1 [file jcm-11-06558-s001.zip]

Archive with 1 entries (1 files):
- jcm-1954694-supplementary.pdf
